# Supplementary material for: Corynebacterium striatum infections in oncologic patients: clinical spectrum, resistance profiles, and evidence of nosocomial transmission
Source: J Clin Microbiol. 2025 Sep 19;63(10):e00829-25. doi: 10.1128/jcm.00829-25 (PMC12506117; doi:10.1128/jcm.00829-25)
Supplement: Table S1 — Definitions of immunocompromising conditions in this study. [file jcm.00829-25-s0001.xlsx]

## Sheet: Table S1
	Table S1. Definition of immunocompromising conditions in this study
	Classification of immunocompromising conditions	Criteria
	Neutropenia	Granulocyte < 500/mL between 2 days before to 2 days later of the day of index culture (Leucocyte < 1000/mL was used as the altanative if granulocyte was never counted during the period)
	Cellular immunodeficiency	1) HIV infection with CD4-positive lymphocyte < 200/mL 2) Active disease causing cellular immunodecifiency (e.g., lymphoblastic leukemia, lymphoma) 3) Use of immunosupressive drugs in 30 days before the day of index blood culture, including corticosteroid (prednisone equivalent of 20 mg or more daily), azathioprine, mercaptopurine, mycophenolate mofetil, methotrexate, cyclosporin, tacrolimus, aba…
	Humoral immunodeficiency	1) Post-splenectomy status 2) Active disease causing humoral immunodecifiency (e.g., multiple myeloma) 3) Use of rituximab in 6 months before the day of index blood culture
