# Supplementary material for: Corynebacterium striatum infections in oncologic patients: clinical spectrum, resistance profiles, and evidence of nosocomial transmission
Source: J Clin Microbiol. 2025 Sep 19;63(10):e00829-25. doi: 10.1128/jcm.00829-25 (PMC12506117; doi:10.1128/jcm.00829-25)
Supplement: Table S2 — Profiles of Corynebacterium striatum strains in this study. [file jcm.00829-25-s0002.xlsx]

## Sheet: Sheet1
Table S2. Profiles of Corynebacterium striatum strains in this study.
Strain	Isolation year/month	Sampleb	Type of infection	Simultaneously cultured pathogens	Average nucleotid identity with Corynebacterium striatum NBRC 15291T (%)	Carriage of antimicrobial resistance gene														Mutation of chromosomal gene			Minimum inhibitory concentration (mg/mL)																			GenBank accession number
						blaCoryne-A	ampC	aadA1	ant(2'')-Ia	aph(3')-Ia	aph(3'')-Ib	aac(6')-Ia	aph(6)-Id	aac(3)-XI	tet(W)	tetAB	sul1	erm(X)	cmx	pgsA2	gyrA Ser-87	gyrA Asp-91	Penicillin	Ampicillin	Ampicillin/ sulbactam	Ceftriaxone	Cefepime	Meropenem	Tetracycline	Minocycline	Doxycycline	Vancomycin	Teicoplanin	Daptomycin	Linezolid	Gentamicin	Ciprofloxacin	Levofloxacin	Erythromycin	Clindamycin	Trimethoprim/ sulfamethoxazole
TUM24501	2015/01	Sputum	Pneumonia	None	98.4938	+	+	-	-	+	+	-	+	-	-	-	+	+	+	-	Val	-	>64	>64	>64/32	>16	>16	>8	0.25	0.06	0.12	0.5	≤0.25	0.12	0.25	>32	32	8	>16	>16	>8/152	JBMFCZ000000000
TUM24502	2015/02	Blood	Catheter-related bloodstream infection	None	97.5766	+	+	-	-	-	-	-	-	+	-	-	-	+	-	-	Phe	Ala	>64	>64	>64/32	>16	>16	>8	0.25	≤0.03	0.06	0.5	0.5	0.12	0.25	2	>64	>64	>16	2	>8/152	JBMFDA000000000
TUM24503	2015/06	Blood	Urinary tract infection	None	97.547	+	+	-	-	-	-	-	-	+	-	-	-	+	-	-	Phe	Ala	>64	>64	>64/32	>16	>16	>8	0.5	0.12	0.5	1	0.5	0.25	0.5	8	>64	>64	>16	>16	0.5/9.5	JBMFDB000000000
TUM24504	2016/03	Blood	Intra-abdominal infection	Escherichia coli, Enterococcus avium, Bacteroides distasonis, Clostridium sp.	97.5189	+	+	-	-	-	-	-	-	+	-	-	-	+	-	-	Phe	Ala	>64	>64	>64/32	>16	>16	>8	0.25	≤0.03	0.12	0.5	0.5	0.25	0.5	4	>64	>64	>16	>16	0.5/9.5	JBMFDC000000000
TUM24507	2016/03	Drain fluid	Intra-abdominal infection	Staphylococcus aureus, Staphylococcus capitis	97.5647	+	+	-	-	-	-	-	-	-	-	-	-	+	-	-	Phe	Ala	>64	>64	>64/32	>16	>16	>8	0.12	≤0.03	0.06	0.5	0.5	0.12	0.25	≤0.25	>64	>64	>16	>16	2/38	JBMFDE000000000
TUM24508	2016/04	Blood	Urinary tract infection	None	97.8241	-	+	-	-	-	-	-	-	-	-	-	-	-	-	-	-	-	≤0.06	0.25	0.25/0.12	2	0.5	≤0.06	0.06	≤0.03	≤0.03	0.5	≤0.25	0.06	0.25	≤0.25	0.12	0.12	≤0.12	0.5	0.25/4.75	JBMFDF000000000
TUM24510	2016/04	Abscess	Skin and soft tissue infection (Neck)	None	97.563	+	+	-	-	-	-	-	-	-	-	-	-	+	-	-	Phe	Ala	>64	>64	>64/32	>16	>16	>8	0.25	0.06	0.12	0.5	0.5	0.06	0.25	≤0.25	64	>64	2	2	2/38	JBMFDG000000000
TUM24511	2016/05	Drain fluid	Intra-abdominal infection	None	97.6255	+	+	-	-	-	-	-	-	+	-	-	-	+	-	-	Phe	Ala	>64	>64	>64/32	>16	>16	>8	0.25	0.06	0.12	0.5	0.5	0.06	0.25	2	>64	>64	>16	>16	0.5/9.5	JBMFDH000000000
TUM24512	2016/06	Drain fluid	Intra-abdominal infection	Enterococcus raffinosus, Staphylococcus epidermidis	98.4329	+	+	-	-	+	+	-	+	+	-	+	-	+	+	-	Val	-	>64	>64	>64/32	>16	>16	4	2	≤0.03	0.12	0.5	0.5	0.12	0.25	16	32	16	>16	>16	4/76	JBMFDI000000000
TUM24513	2016/06	Drain fluid	Intra-abdominal infection	Enterococcus faecium	97.5447	+	+	-	-	-	-	-	-	+	-	-	-	+	-	-	Phe	Ala	>64	>64	>64/32	>16	>16	>8	0.25	0.06	0.12	0.5	0.5	0.25	0.5	2	>64	>64	16	4	0.5/9.5	JBMFDJ000000000
TUM24516	2016/06	Drain fluid	Intra-abdominal infection	None	97.6154	+	+	-	-	-	-	-	-	+	-	-	-	+	-	-	Phe	Ala	>64	>64	>64/32	>16	>16	>8	0.12	≤0.03	0.06	0.5	≤0.25	0.06	0.25	4	64	>64	>16	>16	0.5/9.5	JBMFDK000000000
TUM24517	2016/07	Wound	Intra-abdominal infection	Streptococcus dysgalactiae	97.5613	+	+	-	-	-	-	-	-	+	-	-	-	+	-	-	Phe	Ala	>64	>64	>64/32	>16	>16	>8	0.12	≤0.03	0.06	0.5	≤0.25	0.06	0.25	4	64	64	>16	>16	0.5/9.5	JBMFDL000000000
TUM24518	2016/07	Drain fluid	Skin and soft tissue infection (Extremities)	None	97.5781	+	+	-	-	-	-	-	-	-	-	-	-	+	-	-	Phe	Ala	>64	>64	>64/32	>16	>16	>8	0.25	≤0.03	0.06	0.5	≤0.25	0.06	0.25	≤0.25	64	64	>16	>16	0.5/9.5	JBMFDM000000000
TUM24520	2016/09	Abscess	Intra-abdominal infection	None	97.5531	+	+	-	-	-	-	-	-	+	-	-	-	+	-	-	Phe	Ala	>64	>64	>64/32	>16	>16	>8	0.12	≤0.03	0.06	0.5	0.5	1	0.25	4	64	>64	16	4	0.5/9.5	JBMFDN000000000
TUM24523	2017/07	Blood	Urinary tract infection	None	97.576	+	+	-	-	-	-	-	-	+	-	-	-	+	-	-	Phe	Ala	>64	>64	>64/32	>16	>16	>8	0.25	0.06	0.06	0.5	0.5	0.5	0.25	4	64	>64	>16	>16	4/76	JBMFDP000000000
TUM24524	2018/02	Wound	Prosthetic joint infection	None	97.4993	+	+	-	-	-	-	-	-	+	-	-	-	+	-	-	Phe	Ala	>64	>64	>64/32	>16	>16	>8	0.25	≤0.03	0.06	0.5	≤0.25	0.06	0.25	2	32	>64	4	2	>8/152	JBMFDQ000000000
TUM24525	2018/09	Blood	Urinary tract infection	None	97.5974	+	+	-	-	-	-	-	-	-	-	-	-	+	-	-	Phe	Ala	>64	>64	>64/32	>16	>16	>8	0.25	≤0.03	0.12	0.5	≤0.25	0.06	0.25	≤0.25	64	64	>16	>16	0.5/9.5	JBMFDR000000000
TUM24526	2018/11	Wound	Skin and soft tissue infection (Neck)	None	98.2495	-	+	-	-	-	-	-	-	+	-	-	-	-	-	Deletion of V186 to C200	Phe	Ala	0.5	1	1/0.5	8	2	0.25	0.25	0.06	0.12	0.5	≤0.25	4	0.5	2	64	>64	≤0.12	1	8/152	JBMFDS000000000
TUM24527	2018/12	Wound	Prosthetic joint infection	None	97.5167	+	+	-	-	-	-	-	-	+	-	-	-	+	-	-	Phe	Ala	>64	>64	>64/32	>16	>16	>8	0.25	0.06	0.12	0.5	≤0.25	0.12	0.5	4	64	>64	>16	>16	0.5/9.5	JBMFDT000000000
TUM24528	2019/01	Abscess	Intra-abdominal infection	None	97.5899	-	+	-	-	-	-	-	-	-	-	-	-	+	-	-	Phe	Ala	0.5	1	1/0.5	8	1	0.25	0.12	≤0.03	0.06	0.5	0.5	0.5	0.25	≤0.25	64	>64	16	>16	2/38	JBMFDU000000000
TUM24531	2020/02	Abscess	Skin and soft tissue infection (Neck)	None	98.4001	+	+	-	-	-	-	-	-	-	+	-	-	-	-	-	Phe	Ala	>64	>64	>64/32	>16	>16	>8	64	16	16	0.5	≤0.25	0.12	0.5	≤0.25	64	>64	≤0.12	0.5	8/152	JBMFDW000000000
TUM24532	2020/06	Blood	Catheter-related bloodstream infection	None	97.577	+	ΔampC	-	-	-	-	-	-	+	-	-	-	+	-	-	Phe	Ala	>64	>64	>64/32	>16	>16	>8	0.25	0.06	0.12	0.5	0.5	0.06	0.5	1	>64	>64	>16	>16	2/38	JBMFDX000000000
TUM24533	2020/06	Wound	Intra-abdominal infection	None	97.4986	+	+	-	-	-	-	-	-	+	-	-	-	+	-	-	Phe	Ala	>64	>64	>64/32	>16	>16	>8	0.12	≤0.03	0.06	0.5	≤0.25	0.5	0.25	2	64	64	>16	>16	0.5/9.5	JBMFDY000000000
TUM24534	2021/11	Blood	Urinary tract infection	None	97.6284	+	ΔampC	+	-	-	-	+	-	+	-	-	+	+	-	-	Phe	Ala	>64	>64	>64/32	>16	>16	>8	0.25	0.06	0.12	0.5	≤0.25	0.12	0.25	2	>64	>64	>16	>16	0.5/9.5	JBMFDZ000000000
TUM24535	2022/02	Bone tissue	Prosthetic joint infection	None	97.5482	+	ΔampC	-	-	-	-	-	-	+	-	-	-	+	-	-	Phe	Ala	>64	>64	>64/32	>16	>16	>8	0.25	0.06	0.12	0.5	0.5	0.06	0.25	2	>64	>64	>16	>16	2/38	JBMFEA000000000
TUM24536	2022/03	Puncture fluid	Intra-abdominal infection	Staphylococcus epidermidis	97.5834	+	ΔampC	-	-	-	-	-	-	+	-	-	-	+	-	-	Phe	Ala	>64	>64	>64/32	>16	>16	>8	0.5	0.06	0.25	0.5	≤0.25	0.25	0.25	1	>64	>64	>16	>16	2/38	JBMFEB000000000
TUM24537	2022/03	Abscess	Prosthetic joint infection	Staphylococcus lugdunensis	98.3679	+	+	-	-	-	-	-	-	-	+	-	-	-	-	-	Phe	Ala	>64	>64	>64/32	>16	>16	>8	64	16	16	0.5	≤0.25	0.12	0.25	≤0.25	>64	>64	≤0.12	0.25	8/152	JBMFEC000000000
TUM24538	2022/05	Puncture fluid	Intra-abdominal infection	None	97.9214	+	+	-	-	-	-	-	-	+	-	-	-	+	-	-	Phe	Ala	>64	>64	>64/32	>16	>16	>8	0.12	≤0.03	0.06	0.5	≤0.25	0.25	0.25	4	>64	>64	>16	>16	0.25/4.75	JBMFED000000000
TUM24539	2022/05	Drain fluid	Intra-abdominal infection	Candida albicans	97.6171	+	+	-	-	-	-	-	-	+	-	-	-	+	-	-	Phe	Ala	>64	>64	>64/32	>16	>16	>8	0.25	≤0.03	0.06	0.5	≤0.25	0.06	0.25	2	>64	>64	16	4	2/38	JBMFEE000000000
TUM24540	2022/11	Wound	Prosthetic joint infection	None	97.5833	+	+	-	-	-	-	-	-	+	-	-	-	+	-	-	Phe	Ala	>64	>64	>64/32	>16	>16	>8	2	0.5	2	0.5	≤0.25	0.06	0.25	2	>64	>64	8	8	0.25/4.75	JBMFEF000000000
TUM24541	2022/12	Wound	Skin and soft tissue infection (Neck)	None	97.7838	+	+	-	-	-	-	-	-	+	-	-	-	+	-	-	Phe	Ala	>64	>64	>64/32	>16	>16	>8	0.25	≤0.03	0.06	0.5	0.5	0.12	0.25	4	>64	>64	>16	>16	0.5/9.5	JBMFEG000000000
TUM24542	2023/01	Sputum	Pneumonia	None	97.7773	+	+	-	-	-	-	-	-	+	-	-	-	+	-	-	Phe	Ala	>64	>64	>64/32	>16	>16	>8	0.12	≤0.03	0.06	0.5	0.5	0.06	0.12	2	>64	>64	>16	>16	0.25/4.75	JBMFEH000000000
TUM24543	2023/04	Wound	Skin and soft tissue infection (Trunk)	None	97.9288	+	+	-	-	-	-	-	-	+	-	-	-	+	-	-	Phe	Ala	>64	>64	>64/32	>16	>16	>8	0.12	≤0.03	0.06	0.5	≤0.25	0.06	0.25	4	>64	>64	>16	>16	0.25/4.75	JBMFEI000000000
TUM24544	2023/05	Puncture fluid	Intra-abdominal infection	Staphylococcus aureus	97.604	+	ΔampC	-	-	-	-	-	-	+	-	-	-	+	-	-	Phe	Ala	>64	>64	>64/32	>16	>16	>8	0.25	≤0.03	0.12	0.5	0.5	0.06	0.25	4	>64	>64	>16	>16	0.25/4.75	JBMFEJ000000000
TUM24545	2023/08	Abscess	Skin and soft tissue infection (Trunk)	None	97.4264	+	+	-	-	-	-	-	-	+	-	-	-	+	-	-	Phe	Ala	>64	>64	>64/32	>16	>16	>8	0.25	≤0.03	0.06	0.5	≤0.25	0.06	0.25	2	>64	64	>16	>16	0.5/9.5	JBMFEK000000000
TUM24546	2023/07	Blood	Bacteremia of unknown origin	None	97.7528	-	+	-	-	-	-	-	-	+	-	-	-	+	-	-	Phe	Ala	0.5	1	0.5/0.25	4	1	0.25	0.25	0.06	0.12	0.5	0.5	0.12	0.25	2	>64	>64	4	>16	0.5/9.5	JBMFEL000000000
TUM24764	2023/10	Bone tissue	Osteomyelitis	None	97.5873	+	ΔampC	-	-	-	-	-	-	+	-	-	-	+	-	-	Phe	Ala	>64	>64	>64/32	>16	>16	>8	0.25	≤0.03	0.06	0.5	0.5	0.06	0.25	2	>64	>64	>16	>16	0.25/4.75	JBMFEM000000000
TUM24765	2023/10	Drain fluid	Intra-abdominal infection	None	97.5966	+	ΔampC	-	-	-	-	-	-	+	-	-	-	+	-	-	Phe	Ala	>64	>64	>64/32	>16	>16	>8	0.25	≤0.03	0.06	0.5	0.5	0.06	0.25	1	>64	64	>16	>16	0.25/4.75	JBMFEN000000000
TUM24766	2023/11	Wound	Skin and soft tissue infection (Neck)	None	98.2663	+	+	-	-	-	-	-	-	+	+	-	-	+	-	-	Phe	Ala	16	16	16/8	>16	16	2	32	16	16	0.5	≤0.25	0.06	0.25	4	>64	64	8	>16	>8/152	JBMFEO000000000
TUM24768	2023/12	Abscess	Osteomyelitis	Candida albicans	97.8178	+	+	-	-	-	-	-	-	+	-	-	-	+	-	-	Phe	Ala	>64	>64	>64/32	>16	>16	>8	0.25	0.06	0.25	0.5	0.5	0.12	0.25	4	>64	>64	>16	>16	0.5/9.5	JBMFEQ000000000
TUM25351	2024/01	Abscess	Skin and soft tissue infection (Extremities)	Escherichia coli	97.587	+	+	-	-	-	-	-	-	+	-	-	-	+	-	-	Phe	Ala	>64	>64	>64/32	>16	>16	>8	0.25	0.06	0.12	0.5	≤0.25	0.12	0.25	16	>64	>64	>16	>16	0.5/9.5	JBMFER000000000
TUM25352	2024/03	Wound	Skin and soft tissue infection (Neck)	None	97.8206	+	+	-	-	-	-	-	-	+	-	-	-	+	-	-	Phe	Ala	>64	>64	>64/32	>16	>16	>8	0.25	≤0.03	0.06	0.5	≤0.25	0.12	0.25	4	>64	>64	>16	>16	0.5/9.5	JBMFES000000000
TUM25353	2024/03	Abscess	Skin and soft tissue infection (Neck)	None	97.829	+	+	-	-	-	-	-	-	+	-	-	-	+	-	-	Phe	Ala	>64	>64	>64/32	>16	>16	>8	0.25	0.06	0.12	0.5	≤0.25	0.06	0.25	2	>64	>64	>16	>16	0.5/9.5	JBMFET000000000
TUM25355a	2024/04	Abscess	NA	NA	97.9	+	+	-	-	-	-	-	-	+	-	-	-	+	-	Frameshift in D70 generating T84X stop codon	Phe	Ala	>64	>64	>64/32	>16	>16	>8	0.25	≤0.03	0.12	0.5	≤0.25	>4	0.25	1	>64	>64	>16	>16	0.5/9.5	JBMFEU000000000
TUM25356	2024/05	Blood	Urinary tract infection	None	97.5331	+	ΔampC	-	-	-	-	-	-	+	-	-	-	+	-	-	Phe	Ala	>64	>64	>64/32	>16	>16	>8	0.25	≤0.03	0.12	0.5	0.5	0.06	0.25	1	>64	>64	4	>16	2/38	JBMFEV000000000
TUM25357	2024/07	Blood	Urinary tract infection	None	97.6224	-	+	-	-	-	-	-	-	-	-	-	-	+	-	-	Phe	Ala	0.25	0.5	0.5/0.25	4	1	0.25	0.25	0.06	0.12	0.5	≤0.25	0.06	0.25	≤0.25	>64	>64	2	>16	0.5/9.5	JBMFEW000000000
TUM25358a	2024/01	Bone tissue	NA	NA	97.6049	+	+	-	-	-	-	-	-	+	-	-	-	+	-	-	Phe	Ala	>64	>64	>64/32	>16	>16	>8	4	0.5	2	0.5	≤0.25	0.06	0.25	1	>64	>64	8	4	0.25/4.75	JBMFEX000000000
TUM25359	2024/04	Blood	Urinary tract infection	None	97.5568	+	+	-	-	-	-	-	-	+	-	-	-	+	-	-	Phe	Ala	>64	>64	>64/32	>16	>16	>8	0.12	≤0.03	0.06	0.25	≤0.25	0.06	0.25	4	>64	64	>16	>16	0.5/9.5	JBMFEY000000000
TUM25360	2024/04	Abscess	Skin and soft tissue infection (Neck)	Streptococcus salivarius	98.2689	+	+	-	-	-	-	-	-	+	+	-	-	+	-	-	Phe	Ala	>64	>64	>64/32	>16	>16	>8	32	8	16	0.5	≤0.25	0.06	0.25	2	>64	64	8	>16	>8/152	JBMFEZ000000000
TUM25362	2024/05	Pleural effusion	Pleural empyema	Staphylococcus aureus	98.1996	-	+	-	-	+	+	-	+	+	-	+	-	+	+	-	Phe	Gly	0.5	1	1/0.5	4	1	0.12	1	≤0.03	0.06	0.5	≤0.25	0.06	0.25	2	>64	>64	2	>16	>8/152	JBMFFA000000000
TUM25364	2024/07	Urine	Urinary tract infection	Pseudomonas aeruginosa, Candida parapsilosis	97.6462	+	ΔampC	-	-	-	-	-	-	+	-	-	-	+	-	-	Phe	Ala	>64	>64	>64/32	>16	>16	>8	0.25	≤0.03	0.06	0.5	0.5	0.06	0.25	1	>64	>64	8	>16	2/38	JBMFFB000000000
TUM25365	2024/07	Wound	Osteomyelitis	Streptococcus agalactiae	97.4261	-	+	-	-	-	-	-	-	-	-	-	-	-	-	-	Val	-	0.5	1	1/0.5	4	1	0.25	0.12	≤0.03	0.06	0.5	≤0.25	≤0.03	0.25	≤0.25	16	8	≤0.12	1	0.25/4.75	JBMFFC000000000
TUM25366	2024/07	Drain fluid	Intra-abdominal infection	None	97.563	+	ΔampC	-	-	-	-	-	-	-	-	-	-	+	-	-	Phe	Ala	>64	>64	>64/32	>16	>16	>8	0.25	≤0.03	0.06	0.5	≤0.25	0.06	0.25	≤0.25	>64	>64	>16	>16	2/38	JBMFFD000000000
Abbreviation: NA, not applicable.
a These strains were detected in follow-up specimens from patients in whom other strains had been detected. Therefore, information on the type of infection and simultaneously cultured pathogens was not collected from medical charts.
b Blood and other specimens from sites not colonized by commensals are shown in bold.
