# Supplementary material for: Corynebacterium striatum infections in oncologic patients: clinical spectrum, resistance profiles, and evidence of nosocomial transmission
Source: J Clin Microbiol. 2025 Sep 19;63(10):e00829-25. doi: 10.1128/jcm.00829-25 (PMC12506117; doi:10.1128/jcm.00829-25)
Supplement: Table S3 — Characteristics of patients with Corynebacterium striatum infection. [file jcm.00829-25-s0003.xlsx]

## Sheet: Sheet1
Table S3. Characteristics of patients with Corynebacterium striatum infection.
Characteristic			Patientsa (n = 51)
Age, median y [IQR]			67 [58, 72.5]
	<18		0 (0)
	18-60		16 (31.4)
	>60		35 (68.6)
Sex, male			29 (56.9)
Malignancy
	Head and neck cancer		12 (23.5)
	Thyroid cancer		1 (2.0)
	Lung cancer		1 (2.0)
	Stomach cancer		1 (2.0)
	Colorectal cancer		9 (17.6)
	Liver cancer		1 (2.0)
	Pancreatic cancer		3 (5.8)
	Genitourinary cancer		7 (13.7)
	Gynecological cancer		9 (17.6)
	Musculoskeletal cancer		5 (11.8)
	Hematologic malignancy		2 (3.9)
	Metastatic cancer		27 (52.9)
Other comorbidities
	Diabetes mellitus		11 (21.6)
	Chronic liver disease		1 (2.0)
	Chronic kidney disease		0 (0)
Immunocompromised status
	Neutropenia		2 (3.9)
	Humoral immunodeficiency		3 (5.8)
	Cellular immune deficiency		2 (3.9)
HIV infection			0 (0)
Setting
	Community-acquired		1 (2.0)
	Healthcare-associated		11 (21.6)
	Hospital-acquired		39 (76.5)
Ward at the time of specimen collection
	Ward-C		11 (21.6)
	Ward-A		7 (13.7)
	Ward-B		5 (11.8)
	Ward-F		5 (11.8)
	Ward-L		5 (11.8)
	Ward-D		3 (5.8)
	Ward-I		3 (5.8)
	Ward-K		3 (5.8)
	ICU		2 (3.9)
	Ward-E		2 (3.9)
	Ward-G		1 (2.0)
	Ward-H		1 (2.0)
	Ward-J		1 (2.0)
	Ward-M		1 (2.0)
	Outpatient		1 (2.0)
History of surgery within 30 days			31 (60.8)
Central venous catheter placement			14 (27.5)
Presence of non-vascular prosthetic devices
	Osteoarticular prosthesis		10 (19.6)
	Urinary tract prosthesisb		23 (45.1)
	Gastrointestinal tract prosthesisc		7 (13.7)
	Tracheostomy tube		4 (7.8)
	Percutaneous drainage tube		19 (21.6)
	None		8 (15.7)
Antimicrobial use within 30 days prior to detectiond
	None		4 (7.8)
	Antimicrobials with activity against Corynebacterium striatum		2 (3.9)
	Antimicrobials without activity against Corynebacterium striatum		33 (64.7)
	Both types of antimicrobials		12 (23.5)
Charlson comorbidity index, median [IQR]			8 [3, 8]
Infection type
	Intra-abdominal infection		16 (31.4)
	Skin and soft tissue infection		12 (23.5)
		Neck	8 (15.7)
		Trunk	2 (3.9)
		Extremities	2 (3.9)
	Urinary tract infection		9 (17.6)
	Prosthetic joint infection		5 (9.8)
	Osteomyelitis		3 (5.9)
	Pneumonia		2 (3.9)
	Catheter-related bloodstream infection		2 (3.9)
	Pleural empyema		1 (2.0)
	Bacteremia of unknown origin		1 (2.0)
Duration of antimicrobial therapy median d [IQR]			25 [15-44.5]
	<15		11 (21.6)
	15-29		17 (33.3)
	30-90		19 (37.3)
	>90		4 (7.8)
Antimicrobial treatment within 90 days
	Empiric therapy
		Vancomycin (intravenous)	28 (54.9)
		Daptomycin (intravenous)	5 (9.8)
		Teicoplanin (intravenous)	5 (9.8)
		Linezolid (intravenous)	2 (3.9)
		Meropenem (intravenous)	1 (2.0)
		None	10 (19.6)
	Definitive therapy
		Vancomycin (intravenous)	32 (62.7)
		Teicoplanin (intravenous)	8 (15.7)
		Daptomycin (intravenous)	7 (13.7)
		Minocycline (intravenous)	7 (13.7)
		Linezolid (intravenous)	1 (2.0)
		Minocycline (oral)	31 (60.8)
		Linezolid (oral)	10 (19.6)
		Other agents	4 (7.8)
		Sequential use of different antimicrobials	40 (78.4)
Pitt score, median [IQR]			0 [0-1]
Clinical improvement on day 14			43 (84.3)
Clostridioides difficile infection			0 (0)
All-cause mortality within 90 days			8 (15.7)
Abbreviation: IQR, interquartile range.
a Data are presented as number (%) unless otherwise indicated.
b Number of cases: urethral catheter, n = 11; ureteral stent, n = 9; nephrostomy, n = 3.
c Number of cases: nasogastric tube, n = 5; biliary stent, n = 1; rectal stent, n = 1.
d Based on the results obtained in this study, vancomycin, teicoplanin, daptomycin, linezolid, tetracycline, minocycline, doxycycline, gentamicin, trimethoprim/sulfamethoxazole were considered antimicrobial agents active against Corynebacterium striatum, while the others were considered inactive.
